# Supplementary material for: Characterization of BrGH3A, a bovine rumen-derived glycoside hydrolase family 3 β-glucosidase with a permuted domain arrangement
Source: PLoS One. 2024 Jul 9;19(7):e0305817. doi: 10.1371/journal.pone.0305817 (PMC11233000; doi:10.1371/journal.pone.0305817)
Supplement: S1 Data — (XLSX) [file pone.0305817.s007.xlsx]

## Sheet: Effects of temperatures
Temperature Optimum:
	Round1		Round2		Round3
Temperature (°C)	ABS (400 nm)	Blank	ABS (400 nm)	Blank	ABS (400 nm)	Blank
0	0.1614	0.1325	0.1609	0.1325	0.1759	0.1325
10	0.1747	0.142	0.175	0.142	0.2091	0.142
20	0.2284	0.1362	0.2173	0.1362	0.2936	0.1362
30	0.3822	0.136	0.3818	0.136	0.5818	0.136
35	0.5659	0.1349	0.572	0.1349	0.9031	0.1349
40	0.7232	0.1378	0.75	0.1378	1.1813	0.1378
45	0.516	0.139	0.5353	0.139	0.8262	0.139
50	0.3188	0.1398	0.3388	0.1398	0.4898	0.1398
60	0.2209	0.1285	0.2283	0.1285	0.3093	0.1285
70	0.1973	0.1415	0.2017	0.1415	0.2418	0.1415
80	0.1806	0.1382	0.1787	0.1382	0.2117	0.1382
90	0.1744	0.1422	0.1748	0.1422	0.2073	0.1422
100	0.1725	0.1415	0.1729	0.1415	0.1971	0.1415
Temperature Stability:
	Round1	Round2	Round3
Temperature (°C)	ABS (400 nm)	ABS (400 nm)	ABS (400 nm)
0	0.4302	0.3653	0.3558
10	0.4179	0.3436	0.329
20	0.383	0.3308	0.3238
30	0.367	0.3179	0.3082
35	0.3491	0.3064	0.3007
40	0.3248	0.2977	0.2893
45	0.1509	0.1468	0.1502
50	0.1497	0.1459	0.1463
60	0.1471	0.1453	0.1466
70	0.1486	0.1449	0.1449
80	0.1491	0.1449	0.1456
90	0.1508	0.1412	0.1441
100	0.151	0.1429	0.1438
Blank	0.1436	0.1412	0.1433

## Sheet: Effects of pH
pH Optimum:
		Round1		Round2		Round3
Buffer	pH	ABS (400 nm)	Blank	ABS (400 nm)	Blank	ABS (400 nm)	Blank
Sodium citrate	2	0.132	0.1319	0.1352	0.1322	0.1411	0.1313
Sodium citrate	3	0.1368	0.134	0.1427	0.1322	0.1427	0.135
Sodium citrate	4	0.2066	0.1393	0.2878	0.1336	0.2953	0.1359
Sodium citrate	5	0.448	0.1351	0.6932	0.1351	1.212	0.1394
Sodium citrate	5.5	0.4188	0.1354	0.6753	0.1359	1.171	0.1365
Sodium citrate	6	0.4042	0.1311	0.6228	0.1357	1.0705	0.1362
Sodium citrate	6.4	0.3901	0.1324	0.6031	0.1371	1.0269	0.1389
McIlvaine	3	0.1434	0.1355	0.1528	0.1354	0.1545	0.134
McIlvaine	4	0.2878	0.134	0.4073	0.1337	0.5296	0.1342
McIlvaine	5	0.4126	0.1372	0.68	0.1382	1.1476	0.1376
McIlvaine	5.5	0.4107	0.1373	0.6108	0.1357	1.1057	0.1349
McIlvaine	6	0.3527	0.1328	0.5717	0.1329	0.8676	0.1331
McIlvaine	6.5	0.2564	0.1351	0.4515	0.1359	0.6761	0.1364
McIlvaine	7	0.2513	0.1373	0.3452	0.1373	0.5082	0.1373
McIlvaine	8	0.2184	0.1338	0.2804	0.1334	0.4075	0.1345
McIlvaine	9	0.2167	0.1419	0.2608	0.1422	0.3752	0.1469
pH Stability:
		Round1	Round2	Round3
Buffer	pH	ABS (400 nm)	ABS (400 nm)	ABS (400 nm)
Sodium citrate	2	0.1385	0.1359	0.1379
Sodium citrate	3	0.1388	0.141	0.1413
Sodium citrate	4	0.3648	0.3633	0.3653
Sodium citrate	5	0.4615	0.4476	0.4601
Sodium citrate	5.5	0.4901	0.4755	0.4755
Sodium citrate	6	0.4903	0.5088	0.5108
Sodium citrate	6.4	0.5158	0.5211	0.5297
McIlvaine	3	0.2071	0.2011	0.2094
McIlvaine	4	0.4556	0.4428	0.4628
McIlvaine	5	0.4979	0.5045	0.5116
McIlvaine	5.5	0.5149	0.5085	0.5198
McIlvaine	6	0.5598	0.5564	0.5614
McIlvaine	6.5	0.5989	0.5846	0.6012
McIlvaine	7	0.6322	0.6354	0.6529
McIlvaine	8	0.5929	0.5986	0.6191
McIlvaine	9	0.4859	0.4842	0.5216
	Blank	0.1366	0.1354	0.1344

## Sheet: Relative hydrolysis
Relative Hydrolytic Acitivty
		Round1		Round2		Round3
Tube	Substrates	Blank	BRGH3A	Blank	BRGH3A	Blank	BRGH3A
1	Cellobiose (1-4)	0.1351	0.1453	0.1351	0.1453	0.1351	0.1459
2	Cellotriose	0.136	0.141	0.136	0.1392	0.136	0.1395
3	Cellotetraose	0.1183	0.1202	0.1183	0.1215	0.1183	0.1217
4	Cellopentaose	0.1231	0.1242	0.1231	0.1239	0.1231	0.1251
5	Laminaribiose (1-3)	0.1467	0.2048	0.1467	0.2063	0.1467	0.2082
6	Laminaritriose	0.1324	0.1376	0.1324	0.1385	0.1324	0.1391
7	Laminaritetraose	0.143	0.1442	0.143	0.1434	0.143	0.145
8	Laminaripentaose	0.124	0.1247	0.124	0.1241	0.124	0.125
9	Sophorose (1-2)	0.1241	0.1251	0.1241	0.1245	0.1241	0.1243
10	Gentiobiose (1-6)	0.1289	0.1303	0.1289	0.1318	0.1289	0.1299

## Sheet: Kinetics pNP-Glc
		Round1		Round2		Round3
No.	[pNP-Glc] (mM)	Blank	BrGH3A	Blank	BrGH3A	Blank	BrGH3A
1	0	0.0554	0.0554	0.0554	0.057	0.0554	0.0554
2	0.1	0.0569	0.2578	0.0569	0.2555	0.0569	0.2548
3	0.2	0.0536	0.4694	0.0536	0.4304	0.0536	0.4394
4	0.4	0.0595	0.7373	0.0595	0.7484	0.0595	0.7393
5	0.8	0.0597	0.9603	0.0597	0.9648	0.0597	0.9641
6	1.2	0.0615	1.0774	0.0615	1.1393	0.0615	1.0978
7	1.6	0.0632	1.1482	0.0632	1.2179	0.0632	1.1571
8	2	0.0635	1.2543	0.0635	1.3434	0.0635	1.3143
9	3	0.0787	1.377	0.0787	1.3291	0.0787	1.3591
10	4	0.0757	1.4011	0.0757	1.3529	0.0757	1.3796
11	5	0.0832	1.4339	0.0832	1.4043	0.0832	1.4207
12	8	0.1113	1.5993	0.1113	1.5295	0.1113	1.5316
13	10	0.1225	1.6463	0.1225	1.6389	0.1225	1.6273
14	20	0.1633	1.726	0.1633	1.7605	0.1633	1.7359
15	30	0.218	1.766	0.218	1.7581	0.218	1.7566

## Sheet: Kinetics pNP-Ara
		Round1		Round2		Round3
No.	[pNP-Ara] (mM)	Blank	BrGH3A	Blank	BrGH3A	Blank	BrGH3A
1	0	0.0545	0.0581	0.0545	0.0591	0.0545	0.0577
2	0.1	0.054	0.0646	0.054	0.0642	0.054	0.0651
3	0.4	0.0565	0.0844	0.0565	0.0894	0.0565	0.0867
4	0.8	0.0611	0.1193	0.0611	0.1198	0.0611	0.1201
5	1.2	0.0604	0.1324	0.0604	0.134	0.0604	0.1377
6	1.8	0.0622	0.1701	0.0622	0.1789	0.0622	0.1768
7	2	0.0636	0.1927	0.0636	0.1902	0.0636	0.1994
8	2.4	0.0657	0.2359	0.0657	0.2494	0.0657	0.2403
9	3	0.0697	0.2611	0.0697	0.2718	0.0697	0.2798
10	4	0.0756	0.2914	0.0756	0.2957	0.0756	0.3073
11	6	0.0874	0.384	0.0874	0.3808	0.0874	0.3914
12	9	0.0993	0.4669	0.0993	0.4568	0.0993	0.4715

## Sheet: Kinetics pNP-Fuc
		Round1		Round2		Round3
No.	[pNP-Fuc] (mM)	Blank	BrGH3A	Blank	BrGH3A	Blank	BrGH3A
1	0	0.0575	0.0613	0.0575	0.0609	0.0575	0.0615
2	0.1	0.0556	0.0651	0.0556	0.0643	0.0556	0.0666
3	0.2	0.0556	0.0851	0.0556	0.0833	0.0556	0.0812
4	0.4	0.0549	0.1214	0.0549	0.1237	0.0549	0.1219
5	0.8	0.0573	0.171	0.0573	0.1649	0.0573	0.1598
6	1.2	0.059	0.197	0.059	0.1852	0.059	0.1901
7	1.6	0.0598	0.223	0.0598	0.2137	0.0598	0.2096
8	2	0.0523	0.254	0.0523	0.2447	0.0523	0.2541
9	3	0.0605	0.2963	0.0605	0.2836	0.0605	0.2816
10	4	0.0735	0.3993	0.0735	0.4191	0.0735	0.4099
11	5	0.065	0.4642	0.065	0.4525	0.065	0.4459
12	8	0.0689	0.564	0.0689	0.5369	0.0689	0.5519
13	10	0.0784	0.6254	0.0784	0.6054	0.0784	0.598
14	20	0.1158	0.8596	0.1158	0.838	0.1158	0.8538
15	30	0.1492	0.9116	0.1492	0.9091	0.1492	0.9107

## Sheet: Kinetics pNP-Gal
		Round1		Round2		Round3
No.	[pNP-Gal] (mM)	Blank	BrGH3A	Blank	BrGH3A	Blank	BrGH3A
1	0	0.0535	0.0593	0.0535	0.0569	0.0535	0.0599
2	0.1	0.0545	0.0654	0.0545	0.0671	0.0545	0.0669
3	0.2	0.0546	0.0743	0.0546	0.0735	0.0546	0.0741
4	0.4	0.0558	0.1264	0.0558	0.102	0.0558	0.1093
5	0.8	0.0571	0.1261	0.0571	0.1243	0.0571	0.1266
6	1.2	0.0561	0.1532	0.0561	0.1594	0.0561	0.1601
7	1.6	0.0571	0.1837	0.0571	0.1582	0.0571	0.1815
8	2	0.0614	0.1799	0.0614	0.183	0.0614	0.1864
9	3	0.0623	0.2263	0.0623	0.2458	0.0623	0.2237
10	4	0.0663	0.3111	0.0663	0.3112	0.0663	0.3097
11	5	0.0672	0.3576	0.0672	0.3411	0.0672	0.3431
12	8	0.0808	0.433	0.0808	0.4337	0.0808	0.4209
13	10	0.0884	0.4813	0.0884	0.4996	0.0884	0.4784
14	20	0.1086	0.7635	0.1086	0.793	0.1086	0.7558
15	30	0.1323	0.9352	0.1323	0.9198	0.1323	0.9216

## Sheet: Kinetics pNP-Xyl
		Round1		Round2		Round3
No.	[pNP-Xyl] (mM)	Blank	BrGH3A	Blank	BrGH3A	Blank	BrGH3A
1	0	0.0522	0.0541	0.0522	0.0536	0.0522	0.0537
2	0.1	0.0528	0.1037	0.0528	0.0991	0.0528	0.0855
3	0.2	0.0545	0.1347	0.0545	0.1322	0.0545	0.1369
4	0.4	0.0544	0.218	0.0544	0.2215	0.0544	0.2594
5	0.8	0.0619	0.3246	0.0619	0.3086	0.0619	0.3634
6	1.2	0.0616	0.3788	0.0616	0.3578	0.0616	0.4524
7	1.6	0.0582	0.4358	0.0582	0.4392	0.0582	0.56
8	2	0.061	0.5299	0.061	0.5135	0.061	0.6368
9	3	0.0658	0.5734	0.0658	0.5662	0.0658	0.7522
10	4	0.0658	0.6572	0.0658	0.6254	0.0658	0.7578
11	5	0.0658	0.7034	0.0658	0.6998	0.0658	0.8113
12	8	0.0771	0.8526	0.0771	0.8192	0.0771	0.9406
13	10	0.0882	0.8954	0.0882	0.8899	0.0882	0.9936
14	20	0.1174	0.9617	0.1174	0.9573	0.1174	1.091
15	30	0.1504	1.033	0.1504	0.9972	0.1504	1.1072

## Sheet: Kinetics Cellobiose
		Round1		Round2		Round3
No.	[Cellobiose] (mM)	Blank	BrGH3A	Blank	BrGH3A	Blank	BrGH3A
1	0	0.1244	0.1253	0.1244	0.1254	0.1244	0.1261
2	1	0.1369	0.179	0.1369	0.2226	0.1369	0.2142
3	2	0.1634	0.2661	0.1634	0.2782	0.1634	0.2694
4	3	0.1782	0.3333	0.1782	0.3224	0.1782	0.3296
5	4	0.1946	0.385	0.1946	0.3977	0.1946	0.3941
6	6	0.2318	0.5073	0.2318	0.4821	0.2318	0.4976
7	8	0.2631	0.6614	0.2631	0.6659	0.2631	0.6632
8	10	0.3054	0.711	0.3054	0.7304	0.3054	0.7215
9	15	0.3763	0.957	0.3763	0.9589	0.3763	0.9563
10	18	0.3866	1.063	0.3866	1.0617	0.3866	1.0609
11	20	0.4669	1.1125	0.4669	1.1559	0.4669	1.1352
12	30	0.6084	1.5479	0.6084	1.6225	0.6084	1.5744

## Sheet: Kinetics Laminaribiose
		Round1		Round2		Round3
No.	[Laminaribiose] (mM)	Blank	BrGH3A	Blank	BrGH3A	Blank	BrGH3A
1	0	0.0992	0.0997	0.0992	0.0998	0.0992	0.1046
2	1	0.1206	0.1455	0.1306	0.1418	0.1206	0.1468
3	2	0.1338	0.2006	0.1338	0.2119	0.1338	0.2025
4	3	0.1512	0.2893	0.1512	0.2988	0.1512	0.2942
5	4	0.1674	0.3484	0.1674	0.3282	0.1674	0.3282
6	6	0.1958	0.4101	0.1958	0.4569	0.1958	0.4526
7	8	0.2114	0.4837	0.2114	0.4859	0.2114	0.4887
8	10	0.2563	0.5687	0.2563	0.5593	0.2563	0.5625
9	15	0.3217	0.6978	0.3217	0.7577	0.3217	0.7255
10	18	0.3713	0.8757	0.3713	0.8225	0.3713	0.8377
11	20	0.4081	0.9098	0.4081	0.922	0.4081	0.9076
12	30	0.6484	1.2169	0.6484	1.1866	0.6484	1.1704

[truncated: 1 more sheets: Kinetics Laminaritriose]
